# Supplementary material for: Resistance Evolution Against Antimicrobial Peptides in Staphylococcus aureus Alters Pharmacodynamics Beyond the MIC
Source: Front Microbiol. 2020 Feb 14;11:103. doi: 10.3389/fmicb.2020.00103 (PMC7033599; doi:10.3389/fmicb.2020.00103)
Supplement: TABLE S1 — List of the MIC values of pexiganan and melittin resistant strains and their procedural controls tested against pexiganan and melittin. The MIC values of tenecin 1- and tenecin 1 + 2-evolved strains as well as their unselected controls tested against pexiganan only are listed below. The results were determined by a two-fold dilution protocol. [file Table_1.csv]

Strain	Treatment	MIC (Pexiganan)	MIC (Melittin)	mutation
Mel A10-R1	M	256	1024	namA-atl-vraG-pmtR
Mel A10-R2	M	256	1024	namA-atl-vraG-pmtR
Mel A10-R3	M	256	1024	namA-atl-vraG-pmtR
Me1 B10-R1	M	256	1024	namA-atl-vraG-pmtR
Mel B10-R2	M	256	1024	namA-atl-vraG-pmtR
Mel B10-R3	M	256	1024	namA-atl-vraG-pmtR
Mel H9-R1	M	256	512	namA-atl-vraG-pmtR
Mel H9-R2	M	256	512	namA-atl-vraG-pmtR
Mel H9-R3	M	256	512	namA-atl-vraG-pmtR
Mel H10-R1	M	128	512	namA-atl-vraG-pmtR
Mel H10-R2	M	256	512	namA-atl-vraG-pmtR
Mel H10-R3	M	256	512	namA-atl-vraG-pmtR
Mel G10-R1	M	256	512	namA-atl-vraG-pmtR
Mel G10-R2	M	256	512	namA-atl-vraG-pmtR
Mel G10-R3	M	256	1024	namA-atl-vraG-pmtR
Pex C7-R1	P	1024	256	menF-atl-rpoA
Pex C7-R2	P	1024	256	menF-atl-rpoA-vraF
Pex C7-R3	P	1024	256	menF-atl-rpoA
Pex E5-R1	P	1024	256	menF-atl-vraF
Pex E5-R2	P	1024	256	menF-atl
Pex E5-R3	P	1024	512	menF-atl
Pex D7-R1	P	1024	256	menF-atl-rpoA-vraF
Pex D7-R2	P	1024	256	menF-atl-rpoA
Pex D7-R3	P	1024	256	menF-atl-rpoA-vraF
Pex G7-R1	P	256	256	menF-atl-rpoA
Pex G7-R2	P	256	256	menF-atl-rpoA
Pex G7-R3	P	256	256	menF-atl-rpoA-vraF
Pex A7-R1	P	512	256	menF-atl-rpoA-vraF
Pex A7-R2	P	512	256	menF-atl-rpoA-vraF
Pex A7-R3	P	512	256	menF-atl-rpoA
CA2-R1	C1	64	128	none1
CA2-R2	C1	64	128	none1
CA2-R3	C1	64	128	none1
CC1-R1	C1	128	128	none1
CC1-R2	C1	64	128	none1
CC1-R3	C1	64	128	none1
CD2-R1	C1	64	128	none1
CD2-R2	C1	64	128	none1
CD2-R3	C1	128	128	none1
CA1-R1	C1	64	128	none1
CA1-R2	C1	64	128	none1
CA1-R3	C1	64	128	none1
CB1-R1	C1	64	64	none1
CB1-R2	C1	64	64	none1
CB1-R3	C1	64	64	none1
C1	C2	64	NA	none1
C4	C2	32	NA	none1
T1-4	T1	64	NA	pmtR/S
2T1-5	T1	64	NA	pmtR/S-rpoC/B
T1-1S	T1	32	NA	pmtR/S
3T1-2S	T1	64	NA	pmtR/S
T1T2-4S	T1T2	64	NA	pmtR/S
T1T2-2	T1T2	32	NA	nsaS/R
C5	C2	64	NA	none2
T1T2-5S	T1T2	64	NA	pmtR/S
2T1T2-5L	T1T2	32	NA	pmtR/S
T1-2S	T1	32	NA	pmtR/S-rpoC/B
3T1-2L	T1	64	NA	pmtR/S-rpoC/B
T1T2-4L	T1T2	64	NA	pmtR/S
3T1-3	T1	64	NA	nsaS/R-rpoC/B
3C5	C2	32	NA	none1
3T1-1L	T1	64	NA	pmtR/S-rpoC/B
3T1-4S	T1	32	NA	pmtR/S
T1-5	T1	64	NA	pmtR/S-rpoC/B
2T1T2-2	T1T2	64	NA	nsaS/R
2T1-2L	T1	64	NA	pmtR/S
T1-2L	T1	32	NA	pmtR/S
C3	C2	32	NA	none1
T1-1L	T1	64	NA	rpoC
T1T2-1	T1T2	64	NA	nsaS/R
2T1T2-1	T1T2	32	NA	nsaS/R
3T1-3L	T1	32	NA	nsaS/R-rpoC/B
T1T2-3	T1T2	64	NA	nsaS/R-rpoC/B
T1-3S	T1	32	NA	nsaS/R-rpoC/B
3C2	C2	64	NA	none1
3T1T2-3	T1T2	32	NA	nsaS/R-rpoC/B
2T1-1L	T1	32	NA	pmtR/S-rpoC/B
2T1-3L	T1	64	NA	pmtR/S-rpoC/B
T1-3L	T1	32	NA	nsaS/R-rpoC/B
T1T2-5L	T1T2	64	NA	pmtR/S
3T1T2-2	T1T2	64	NA	nsaS/R
