# Supplementary material for: Resistance Evolution Against Antimicrobial Peptides in Staphylococcus aureus Alters Pharmacodynamics Beyond the MIC
Source: Front Microbiol. 2020 Feb 14;11:103. doi: 10.3389/fmicb.2020.00103 (PMC7033599; doi:10.3389/fmicb.2020.00103)
Supplement: TABLE S2 — Mutation/operon list of pexiganan and melittin resistant S. aureus strains and their procedural controls. (M: melittin-evolved strains, P: pexiganan- evolved strains, C: procedural control unselected strains, 1: present, 0: absent). [file Table_2.xlsx]

## Sheet: Sheet1
Strain	Treatment	namA	bceB (vraG)	atl	ytrA (pmtR)	menF(pchA-1)	bceA(vraF)	rpoA	agrA	dpiB	pbpX_1	cobT	mtaB	ddl	sigB	yezG_2	PROKKA_01858	tcaA	nrnA_1	PROKKA_01857	qoxA	PROKKA_00774	PROKKA_01856
Mel A10-R1	M	1	1	1	1	0	0	0	1	0	0	0	0	0	0	0	1	0	0	0	0	0	0
Mel A10-R2	M	1	1	1	1	0	0	0	1	0	0	0	0	0	0	0	1	0	0	0	0	0	0
Mel A10-R3	M	1	1	1	1	0	0	0	1	0	0	0	0	0	0	1	0	0	0	0	0	0	0
Me1 B10-R1	M	1	1	1	1	0	0	0	1	0	0	0	0	0	0	0	0	1	0	0	0	0	0
Mel B10-R2	M	1	1	1	1	0	0	0	1	0	0	0	0	0	0	0	0	0	0	0	0	0	0
Mel B10-R3	M	1	1	1	1	0	0	0	1	0	0	0	0	0	0	0	0	0	1	0	0	0	0
Mel H9-R1	M	1	1	1	1	0	0	0	1	0	0	0	0	0	0	0	0	0	0	0	0	0	0
Mel H9-R2	M	1	1	1	1	0	0	0	1	0	0	0	0	0	0	0	0	0	0	0	0	0	0
Mel H9-R3	M	1	1	1	1	0	0	0	1	0	0	0	0	0	0	0	0	0	0	0	0	0	0
Mel H10-R1	M	1	1	1	1	0	0	0	1	0	0	0	0	0	0	0	0	0	0	0	0	0	0
Mel H10-R2	M	1	1	1	1	0	0	0	1	0	0	0	0	0	0	0	0	0	0	0	0	0	0
Mel H10-R3	M	1	1	1	1	0	0	0	1	0	0	0	0	0	0	1	0	0	0	0	0	0	0
Mel G10-R1	M	1	1	1	1	0	0	0	1	0	0	0	0	0	0	0	0	0	0	0	0	0	0
Mel G10-R2	M	1	1	1	1	0	0	0	1	0	0	0	0	0	0	1	0	0	0	0	0	0	0
Mel G10-R3	M	1	1	1	1	0	0	0	1	0	0	0	0	0	0	0	0	0	0	0	0	0	0
Pex C7-R1	P	0	0	1	0	1	0	1	0	1	0	0	0	0	0	0	0	0	0	1	0	0	0
Pex C7-R2	P	0	0	1	0	1	1	1	0	1	0	0	0	0	0	0	1	0	0	0	0	0	0
Pex C7-R3	P	0	0	1	0	1	0	1	0	1	0	0	0	0	0	0	0	0	0	1	0	0	0
Pex E5-R1	P	0	0	1	0	1	1	0	0	1	0	0	0	0	0	0	0	0	0	0	1	0	0
Pex E5-R2	P	0	0	1	0	1	0	0	0	1	0	0	0	0	0	0	0	0	0	0	1	0	0
Pex E5-R3	P	0	0	1	0	1	0	0	0	1	0	0	0	0	0	0	0	0	0	0	1	0	0
Pex D7-R1	P	0	0	1	0	1	1	1	0	1	0	0	0	0	0	0	0	0	0	0	0	1	0
Pex D7-R2	P	0	0	1	0	1	0	1	0	1	0	0	0	0	0	0	0	0	0	1	0	0	0
Pex D7-R3	P	0	0	1	0	1	1	1	0	1	0	0	0	0	0	0	0	0	0	0	0	0	0
Pex G7-R1	P	0	0	1	0	1	0	1	0	1	0	0	0	0	0	0	0	0	0	0	0	0	1
Pex G7-R2	P	0	0	1	0	1	0	1	0	1	0	0	0	0	0	0	0	0	0	0	0	0	0
Pex G7-R3	P	0	0	1	0	1	1	1	0	1	0	0	0	0	0	0	0	0	0	0	0	0	0
Pex A7-R1	P	0	0	1	0	1	1	1	0	1	0	0	0	0	0	0	0	0	0	0	0	1	1
Pex A7-R2	P	0	0	1	0	1	1	1	0	1	0	0	0	0	0	0	0	0	0	1	0	0	0
Pex A7-R3	P	0	0	1	0	1	0	1	0	1	0	0	0	0	0	0	0	0	0	1	0	0	0
CA2-R1	C	0	0	0	0	0	0	0	0	1	0	0	0	0	0	0	0	0	0	0	0	0	0
CA2-R2	C	0	0	0	0	0	0	0	0	0	1	1	0	0	0	0	0	0	0	0	0	0	0
CA2-R3	C	0	0	0	0	0	0	0	0	0	1	1	1	0	0	0	0	0	0	0	0	0	0
CC1-R1	C	0	0	0	0	0	0	0	0	0	1	1	0	0	0	0	0	0	0	0	0	0	0
CC1-R2	C	0	0	0	0	0	0	0	0	0	0	1	0	1	0	0	0	0	0	0	0	0	0
CC1-R3	C	0	0	0	0	0	0	0	0	0	1	1	0	0	0	0	0	0	0	0	0	0	0
CD2-R1	C	0	0	0	0	0	0	0	1	0	0	0	0	0	1	0	0	0	0	0	0	0	0
CD2-R2	C	0	0	0	0	0	0	0	1	0	0	0	0	0	1	0	0	0	0	0	0	0	0
CD2-R3	C	0	0	0	0	0	0	0	1	0	0	0	0	0	0	0	0	0	0	0	0	0	0
CA1-R1	C	0	0	0	0	0	0	0	0	0	1	1	0	0	0	0	0	0	0	0	0	0	0
CA1-R2	C	0	0	0	0	0	0	0	0	0	1	1	0	0	0	0	0	0	0	0	0	0	0
CA1-R3	C	0	0	0	0	0	0	0	1	0	1	0	0	0	0	1	0	0	0	0	0	0	0
CB1-R1	C	0	0	0	0	0	0	0	0	1	1	0	0	0	0	0	0	0	0	0	0	0	0
CB1-R2	C	0	0	0	0	0	0	0	0	1	1	0	0	0	0	0	0	0	0	0	0	0	0
CB1-R3	C	0	0	0	0	0	0	0	0	0	1	0	0	0	0	0	0	0	0	0	0	0	0
